# Supplementary material for: Oxoglaucine Suppresses Hepatic Fibrosis by Inhibiting TGFβ-Induced Smad2 Phosphorylation and ROS Generation
Source: Molecules. 2023 Jun 24;28(13):4971. doi: 10.3390/molecules28134971 (PMC10343928; doi:10.3390/molecules28134971)
Supplement: Supplementary file 1 [file molecules-28-04971-s001.zip]

Archive with 1 entries (1 files):
- molecules-2353299-supplementary.pdf
